# Supplementary material for: Association of CYP26C1 Promoter Hypomethylation with Small Vessel Occlusion in Korean Subjects
Source: Genes (Basel). 2021 Oct 14;12(10):1622. doi: 10.3390/genes12101622 (PMC8535232; doi:10.3390/genes12101622)
Supplement: Supplementary file 1 [file genes-12-01622-s001.zip]

Archive with 1 entries (1 files):
- genes-1403400-supplementary.pdf
